# Supplementary material for: Synthesis, Structure and Biological Activity of 2-Methyl-5-nitro-6-phenylnicotinohydrazide-Based Hydrazones
Source: Molecules. 2025 Jan 4;30(1):169. doi: 10.3390/molecules30010169 (PMC11721005; doi:10.3390/molecules30010169)
Supplement: Supplementary file 1 [file molecules-30-00169-s001.zip]

Archive with 1 entries (1 files):
- molecules-3374906-supplementary.pdf
